# Supplementary material for: Obesity and breast density enhance immune exclusion in the primary tumor microenvironment and promote breast cancer metastasis
Source: Oncogene. 2026 Feb 28;45(11):1057–64. doi: 10.1038/s41388-026-03718-8 (PMC12987724; doi:10.1038/s41388-026-03718-8)
Supplement: Supplementary file 6 — Supplemental Table 1A [file 41388_2026_3718_MOESM6_ESM.xlsx]

## Sheet: Table S1A
NON-METASTATIC CASES
Case #	Age at Dx	Ht (at Dx) (inches)	Wt (at Dx) (pounds)	BMI	Breast Density DETAILS	Density score	Tumor Grade	LN status	Molecular Subtype
2	44	66	142	22.9169	scattered fibroglandular	2	3	pos	Luminal B
3	41	73	138	18.2049	heterogeneously dense	3	3	neg	TNBC
4	50	62	148	27.0666	extremely dense	4	3	pos	TNBC
5	60	62	102	18.654	extremely dense	4	3	neg	TNBC
6	78	66	207	33.407	scattered fibroglandular	2	2	neg	Luminal B
11	69	64	173	29.6921	heterogeneously dense	3	3 (left) 2 (right)	neg	Luminal A (left) TNBC (right)
17	51	68	229	34.8155	scattered fibroglandular	2	2	neg	Luminal A
18	58	70	193	27.6896	heterogeneously dense	3	2	pos	Luminal A
23	65	60	184	35.9311	scattered fibroglandular	2	2	neg	Luminal A
29	60	64	189	32.4382	predominantly fatty	1	3	neg	Luminal A
30	48	69	190	28.055	heterogeneously dense	3	1	neg	Luminal A
35	38	55	105	24.4017	heterogeneously dense	3	2	neg	Luminal A
36	64	61	173	32.6845	heterogeneously dense	3	3	neg	Luminal A
41	49	66	160	25.8219	extremely dense	4	3	pos	TNBC
42	28	65	175	29.1183	extremely dense	4	2	pos	HER2+
45	67	64	244	41.8779	unk		1	pos	Luminal A
46	53	67	215.5	33.7484	extremely dense	4	2	pos	Luminal A
47	73	67	170	26.6229	scattered fibroglandular	2	1	neg	Luminal A
48	50	71	227	31.6566	scattered fibroglandular	2	2	neg	Luminal A
49	56	69	249.5	36.8407	scattered fibroglandular	2	1	neg	Luminal A
54	78	63.5	148	25.803	scattered fibroglandular	2	1	neg	Luminal A
56	57	66	180	29.0496	unk		1	neg	Luminal A
57	38	68	296	45.0017	predominantly fatty	1	2	neg	Luminal B
58	48	68	201	30.5586	heterogeneously dense	3	2	neg	Luminal A
59	79	61	109.5	20.6876	heterogeneously dense	3	2	pos	Luminal A
60	33	59	128	25.85	heterogeneously dense	3	2	pos	Luminal A
61	47	69	150	22.1487	heterogeneously dense	3	2	pos	TNBC
62	66	63	188	33.2991	scattered fibroglandular	2	1	neg	Luminal A
63	50	71	198	27.6124	scattered fibroglandular	2	2	neg	Luminal A
64	81	61	128	24.1827	scattered fibroglandular	2	1	neg	Luminal A
66	46	72	205	27.8	scattered fibroglandular	2	2	neg	Luminal A
67	81	61.5	198	36.8019	predominantly fatty	1	unk	neg	Luminal A
68	35	66	132	21.303	scattered fibroglandular	2	1	neg	Luminal A
69	32	65	169	28.12	heterogeneously dense	3	2	pos	Luminal A
70	45	63	179	31.705	extremely dense	4	3	neg	TNBC
71	50	64	178	30.5503	heterogeneously dense	3	2	neg	Luminal A
72	74	64	222	38.1021	scattered fibroglandular	2	2	pos	Luminal A
73	73	64.5	177	29.9095	scattered fibroglandular	2	2	neg	Luminal A
74	60	62	199.5	36.485	scattered fibroglandular	2	2	neg	Luminal A
76	49	66	126.5	20.4154	heterogeneously dense	3	3	neg	Luminal B
78	68	65.5	146	23.9235	scattered fibroglandular	2	1	pos	Luminal A
79	48	66	156	25.1763	extremely dense	4	2	pos	Luminal A
80	81	63	174	30.8193	predominantly fatty	1	2	neg	Luminal A
81	61	63	161	28.5168	heterogeneously dense	3	2	neg	Luminal A
82	44	65	147	24.4594	heterogeneously dense	3	3	pos	TNBC
83	76	60	199	38.8603	predominantly fatty	1	2	pos	Luminal A
84	55	65	228	37.937	scattered fibroglandular	2	3	neg	Luminal A
85	47	66	253.5	40.9115	unk		1	neg	Luminal A
86	46	63	146.5	25.9485	scattered fibroglandular	2	3	neg	Luminal B
87	59	66	182	29.3724	scattered fibroglandular	2	3	pos	Luminal A
88	47	61	165	31.1731	heterogeneously dense	3	3	pos	Luminal B
90	49	66	188	30.3407	scattered fibroglandular	2	3	pos	Luminal A
91	33	66	118	19.0436	heterogeneously dense	3	3	neg	Luminal A
92	64	60	139	27.1436	heterogeneously dense	3	2	neg	Luminal A
93	64	63	163	28.871	scattered fibroglandular	2	1	pos	Luminal A
94	75	61	256.5	48.46	scattered fibroglandular	2	1	neg	Luminal A
95	45	64	170	29.1772	heterogeneously dense	3	1	pos	Luminal A
96	68	65	172.5	28.7024	scattered fibroglandular	2	2	pos	Luminal A
97	60	62	113	20.6657	fairly dense	4	3	pos	Luminal B
98	80	63	136	24.0887	scattered fibroglandular	2	2	neg	Luminal A
99	48	69	234	34.552	extremely dense	4	3	neg	Luminal A
100	40	63	141	24.9743	scattered fibroglandular	2	3	neg	TNBC
102	54	63	228	40.384	scattered fibroglandular	2	2	neg	TNBC
103	42	65.5	225	36.8685	heterogeneously dense	3	3	pos	Luminal A
104	45	65	159	26.4561	heterogeneously dense	3	1	pos	Luminal A
105	54	57	215	46.5205	scattered fibroglandular	2	3	neg	Luminal A
106	56	64	173	29.6921	scattered fibroglandular	2	1	pos	Luminal A
109	50	67	172	26.9361	scattered fibroglandular	2	3	neg	TNBC
110	61	66	227	36.6348	predominantly fatty	1	1	neg	Luminal A
111	63	62	128	23.4089	unk		2	neg	Luminal A
112	54	67	150.5	23.5691	heterogeneously dense	3	3	pos	Luminal A
113	67	unk	210		hetergeneously dense	3	3	neg	Luminal A
114	54	64.5	190	32.1062	scattered fibroglandular	2	3	pos	Luminal A
116	66	64	126	21.6255	scattered fibroglandular	2	2	pos	Luminal A
118	38	64	146	25.0581	extremely dense	4	3	pos	Luminal B
121	41	66	152	24.5308	scattered fibroglandular	2	3	neg	TNBC
122	56	66	180	29.0496	scattered fibroglandular	2	2	neg	Luminal A
128	40	61	145	27.3945	heterogeneously dense	3	3	neg	TNBC
129	68	60	125	24.4097	scattered fibroglandular	2	2	pos	Luminal A
130	82	64	191	32.7815	scattered fibroglandular	2	2	neg	Luminal A
133	52	69	223	32.9277	heterogeneously dense	3	1	pos	Luminal A
136	68	62	155	28.3468	scattered fibroglandular	2	3	neg	Luminal A
137	83	62	112	20.4828	heterogeneously dense	3	1	neg	Luminal A
138	44	67	150	23.4908	heterogeneously dense	3	1	neg	Luminal A
139	63	64.5	206	34.8099	scattered fibroglandular	2	2	neg	Luminal B
140	51	62	156	28.5297	heterogeneously dense	3	3	neg	TNBC
141	71	65	139	23.1283	scattered fibroglandular	2	2	neg	Luminal A
144	61	64.5	187.5	31.6838	scattered fibroglandular	2	1	neg	Luminal A
145	54	63	165	29.2252	scattered fibroglandular	2	3	pos	TNBC
146	78	63.25	129	22.6686	heterogeneously dense	3	1	neg	Luminal A
147	53	69	127	18.7526	scattered fibroglandular	2	3	neg	Luminal B
148	71	63.5	225	39.2275	scattered fibroglandular	2	2	pos	Luminal A
150	60	60	110	21.4806	heterogeneously dense	3	3	pos	TNBC
151	58	60	223	43.5469	scattered fibroglandular	2	3	neg	Luminal B
152	48	65	135	22.4627	extremely dense	4	2	pos	Luminal A
153	45	69	179	26.4308	heterogeneously dense	3	2	pos	Luminal A
154	50	68	115	17.4838	heterogeneously dense	3	3	pos	Luminal A
156	62	unk	unk		unk		2	pos	Luminal A
157	61	62	125	22.8603	predominantly fatty	1	3	neg	HER2+
158	46	61	157	29.6617	heterogeneously dense	3	2	neg	TNBC
159	57	62	173	31.6387	unk		2	neg	Luminal A
164	56	63	190	33.6533	scattered fibroglandular	2	3	neg	TNBC
165	51	62	150	27.4324	scattered fibroglandular	2	3	neg	Luminal A
166	60	65	138	22.9619	predominantly fatty	1	2	neg	Luminal A
172	69	68	215	32.6871	scattered fibroglandular	2	2	neg	Luminal A
173	57	65	177	29.4511	unk		2	neg	Luminal A
175	67	62	122	22.3117	heterogeneously dense	3	2	pos	Luminal A
176	83	67	136	21.2983	scattered fibroglandular	2	1	neg	Luminal A
178	56	68	296	45.0017	scattered fibroglandular	2	1	pos	Luminal A
