# Supplementary material for: Obesity and breast density enhance immune exclusion in the primary tumor microenvironment and promote breast cancer metastasis
Source: Oncogene. 2026 Feb 28;45(11):1057–64. doi: 10.1038/s41388-026-03718-8 (PMC12987724; doi:10.1038/s41388-026-03718-8)
Supplement: Supplementary file 7 — Supplemental Table 1B [file 41388_2026_3718_MOESM7_ESM.xlsx]

## Sheet: Sheet1
METASTATIC CASES
Case #	Age at Dx	Ht (at Dx) (inches)	Wt (at Dx) (lbs)	BMI	Breast Density DETAILS	Density score	Tumor Grade	LN status	Molecular Subtype
1	49	62	212	38.7711	dense	4	3	pos	Luminal B
8	55	63	287	50.8342	scattered fibroglandular	2	2	pos	Luminal A
10	52	68	244	37.096	scattered fibroglandular	2	2	neg	Luminal A
12	62	62.5	131	23.5758	heterogeneously dense	3	2	neg	Luminal B
13	54	64	169	29.0056	heterogeneously dense	3	2	pos	Luminal A
14	67	62	140	25.6035	heterogeneously dense	3	3	neg	Luminal B
15	37	69	120	17.719	heterogeneously dense	3	2	neg	Luminal A
16	74	60	173	33.7831	scattered fibroglandular	2	3	pos	Luminal A
19	81	64	165	28.3191	predominantly fatty	1	3	pos	Luminal B
20	45	68	130	19.7643	heterogeneously dense	3	3	pos	TNBC
21	50	63	128	22.6717	heterogeneously dense	3	2	pos	Luminal A
22	45	67	232	36.3324	scattered fibroglandular	2	2	pos	Luminal A
24	47	70	170	24.3898	heterogeneously dense	3	2	pos	Luminal A
25	54	69	159	23.4776	heterogeneously dense	3	3	pos	Luminal A
26	73	61	151	28.5281	scattered fibroglandular	2	3	neg	HER2+
27	56	66	178	28.7268	unk		3	neg	HER2+
28	51	63	202	35.7788	heterogeneously dense	3	2	pos	Luminal A
31	41	71.5	174	23.9272	Scattered fibroglandular	2	3	neg	Luminal A
32	70	62.5	149	26.8152	scattered fibroglandular	2	2	neg	TNBC
33	44	66	264	42.6061	scattered fibroglandular	2	2	pos	Luminal A
34	42	64	226	38.7886	scattered fibroglandular	2	3	neg	TNBC
37	35	68	135	20.5244	unk		3	neg	Luminal A
38	47	60.5	128	24.5841	unk		3	pos	Luminal A
39	30	71	170	23.7076	heterogeneously dense	3	2	pos	Luminal A
40	49	68	209.5	31.8509	scattered fibroglandular	3	1	pos	Luminal A
43	59	66	197	31.7932	scattered fibroglandular	2	3	pos	Luminal A
44	38	65.5	119	19.4993	heterogeneously dense	3	2	neg	Luminal A
50	57	64	210	36.0425	scattered fibroglandular	2	2	pos	Luminal A
51	64	70	168	24.1029	heterogeneously dense	3	2	pos	Luminal A
52	35	69	160	23.6253	extremely dense	4	3	pos	TNBC
53	59	68	178	27.0619	heterogeneously dense	3	2	pos	Luminal A
55	52	61	180	34.007	scattered fibroglandular	2	3	neg	TNBC
65	64	62	217	39.6855	mixed fatty and fibroglandular	1	3	pos	TNBC
77	77	59	169	34.1301	scattered fibroglandular	2	2	pos	Luminal A
89	72	64	154	26.4312	heterogeneously dense	3	2	pos	Luminal A
107	58	68	129	19.6122	heterogeneously dense	3	1	neg	Luminal A
108	60	72	239	32.4107	predominantly fatty	1	3	neg	Luminal A
117	69	64	219	37.5872	scattered fibroglandular	2	3	neg	Luminal A
119	66	68.5	171	25.6195	scattered fibroglandular	2	2	neg	TNBC
120	53	66	230	37.1189	scattered fibroglandular	2	3	pos	Luminal A
124	48	65	149	24.7922	heterogeneously dense	3	1	pos	Luminal A
125	38	66	217	35.0209	extremely dense	4	3	pos	Luminal A
126	55	69.5	179	26.0519	scattered fibroglandular	2	3	pos	TNBC
127	49	69.75	264	38.1479	heterogeneously dense	3	2	pos	HER2+
131	56	65	161	26.7889	very dense	4	2	pos	Luminal A
132	47	67	187	29.2851	heterogeneously dense	3	3	pos	Luminal A
134	57	68	178	27.0619	heterogeneously dense	3	3	neg	TNBC
142	45	65	174	28.952	heterogeneously dense	3	3	pos	TNBC
143	50	68	164	24.9334	heterogeneously dense	3	2	pos	Luminal A
149	46	68	169	25.6936	heterogeneously dense	3	3	pos	TNBC
155	66	65	145	24.1266	scattered fibroglandular	2	3	neg	TNBC
160	65	65.5	175	28.6755	scattered fibroglandular	2	3	pos	TNBC
161	41	67	224.5	35.1578	heterogeneously dense	3	3	neg	Luminal A
162	36	65	190	31.6142	extremely dense	4	1	pos	Luminal A
163	52	64	110	18.8794	extremely dense	4	2	neg	TNBC
167	45	65	340	56.5728	scattered fibroglandular	2	3	pos	TNBC
168	59	66	169.5	27.355	heterogeneously dense	3	3	pos	Luminal A
169	61	64.5	131	22.1364	fatty	1	2	pos	Luminal A
170	51	62	161	29.4441	scattered fibroglandular	2	3	pos	Luminal A
174	56	65.5	187	30.6418	heterogeneously dense	3	2	pos	TNBC
177	51	66	183	29.5337	scattered fibroglandular	2	2	pos	Luminal A
