# Supplementary material for: Obesity and breast density enhance immune exclusion in the primary tumor microenvironment and promote breast cancer metastasis
Source: Oncogene. 2026 Feb 28;45(11):1057–64. doi: 10.1038/s41388-026-03718-8 (PMC12987724; doi:10.1038/s41388-026-03718-8)
Supplement: Supplementary file 8 — Supplemental Table 2 [file 41388_2026_3718_MOESM8_ESM.xlsx]

## Sheet: Sheet1
Non-Metastatic Cases (number)
Molecular Subtype	Lean/ LD	Lean/HD	Obese/LD	Obese/HD
Luminal A	17	20	26	8
Luminal B	3	3	3	2
TNBC	3	8	3	2
HER2	1	1	0	0
Total	24	32	32	12
Metastatic Cases (number)
Molecular Subtype	Lean/ LD	Lean/HD	Obese/LD	Obese/HD
Luminal A	2	14	13	7
Luminal B	1	2	0	2
TNBC	4	7	4	0
HER2	1	0	0	1
Total	8	23	17	10
