# Supplementary material for: Obesity and breast density enhance immune exclusion in the primary tumor microenvironment and promote breast cancer metastasis
Source: Oncogene. 2026 Feb 28;45(11):1057–64. doi: 10.1038/s41388-026-03718-8 (PMC12987724; doi:10.1038/s41388-026-03718-8)
Supplement: Supplementary file 9 — Supplemental Table 3 [file 41388_2026_3718_MOESM9_ESM.xlsx]

## Sheet: Sheet1
		Protein	Company	Catalogue #	Application
		F4/80	Biolegend	123102	IHC/mouse
		CD8	NovusBio	NBP1-49045	IHC/mouse
		PyMT	NovusBio	NB100-2749	IHC/mouse
		CD45	Novus	NB100-88417	IF/human
		Pan-Cytokeratin	Novus	AF594	IF/human
		Collagen	Abcam	ab280968	IF/human
		CD68	Abcam	ab955	IF/human
		CD8	Abcam	ab251596	IF/human
		Opal Fluorophores	Akoya Biosciences		IF
